# Supplementary material for: Coassembly of a Hybrid Synthetic–Biological Chitosan-g-Poly(N-isopropylacrylamide) Copolymer with DNAs of Different Lengths
Source: Polymers (Basel). 2024 Nov 4;16(21):3101. doi: 10.3390/polym16213101 (PMC11548708; doi:10.3390/polym16213101)
Supplement: Supplementary file 1 [file polymers-16-03101-s001.zip]

Archive with 1 entries (1 files):
- polymers-3260099-supplementary.pdf
